# Supplementary material for: A framework for causal concept-based model explanations
Source: Front Artif Intell. 2026 Feb 11;8:1759000. doi: 10.3389/frai.2025.1759000 (PMC12933271; doi:10.3389/frai.2025.1759000)
Supplement: Supplementary file 1 [file Data_Sheet_1.zip]

Archive with 8 entries (8 files):
- frontiers_suppmat.cls
- __MACOSX/._frontiers_suppmat.cls
- logo1.eps
- __MACOSX/._logo1.eps
- main.tex
- __MACOSX/._main.tex
- references.bib
- __MACOSX/._references.bib
