# Supplementary material for: A framework for causal concept-based model explanations
Source: Front Artif Intell. 2026 Feb 11;8:1759000. doi: 10.3389/frai.2025.1759000 (PMC12933271; doi:10.3389/frai.2025.1759000)
Supplement: Supplementary file 1 [file Data_Sheet_1.zip › main.tex]

%%%%%%%%%%%%%%%%%%%%%%%%%%%%%%%%%%%%%%%%%%%%%%%%%%%%%%%%%%%%%%%%%%%%%%%%%%%%%%%%%%%%%%%%%%%%%%%%%%%%%%%%%%%%%%%%%%%%%%%%%%%%%%%%%%%%%%%%%%%%%%%%%%%%%%%%%%%
% This is just an example/guide for you to refer to when producing your supplementary material for your Frontiers article.                                 %
%%%%%%%%%%%%%%%%%%%%%%%%%%%%%%%%%%%%%%%%%%%%%%%%%%%%%%%%%%%%%%%%%%%%%%%%%%%%%%%%%%%%%%%%%%%%%%%%%%%%%%%%%%%%%%%%%%%%%%%%%%%%%%%%%%%%%%%%%%%%%%%%%%%%%%%%%%%

%%% Version 2.5 Generated 2022/06/14 %%%
%%% You will need to have the following packages installed: datetime, fmtcount, etoolbox, fcprefix, which are normally inlcuded in WinEdt. %%%
%%% In http://www.ctan.org/ you can find the packages and how to install them, if necessary. %%%
%%%  NB logo1.jpg is required in the path in order to correctly compile front page header %%%

\documentclass[utf8]{frontiers_suppmat} % for all articles
\usepackage{url,hyperref,lineno,microtype}
\usepackage[onehalfspacing]{setspace}


% Leave a blank line between paragraphs instead of using \\


\usepackage[scaled=.83]{helvet}
%\usepackage{arxiv}

\usepackage[utf8]{inputenc} % allow utf-8 input
\usepackage[T1]{fontenc}    % use 8-bit T1 fonts
\usepackage{hyperref}       % hyperlinks
\usepackage{url}            % simple URL typesetting
\usepackage{booktabs}       % professional-quality tables
\usepackage{nicefrac}       % compact symbols for 1/2, etc.
\usepackage{microtype}      % microtypography
\usepackage{multirow}       % fine-tuning table layout
\usepackage{xspace}         % Extra spaces after newcommands when needed
\usepackage{natbib}
\usepackage{doi}

\usepackage{tikz}
\usetikzlibrary{bayesnet}
\usepackage{amsmath}
\usepackage{graphicx}
\usepackage{centernot}

\usepackage{xcolor}
\usepackage{soul}

\newcommand{\todoinline}[1]{\hl{TODO: #1}}

\newcommand{\sv}[1]{#1}
\newcommand{\vv}[1]{\boldsymbol{#1}}
\newcommand{\srv}[1]{\mathrm{#1}}
\newcommand{\vrv}[1]{\mathbf{#1}}

\newcommand{\vrx}{\vrv{x}}
\newcommand{\vrz}{\vrv{z}}
\newcommand{\vru}{\vrv{u}}
\newcommand{\vrw}{\vrv{w}}
\newcommand{\vrvv}{\vrv{v}}

\newcommand{\vvx}{\vv{x}}
\newcommand{\vvz}{\vv{z}}
\newcommand{\vvu}{\vv{u}}
\newcommand{\vvv}{\vv{v}}
\newcommand{\vvy}{\vv{y}}
\newcommand{\vvw}{\vv{w}}

\newcommand{\srx}{\srv{x}}
\newcommand{\srz}{\srv{z}}
\newcommand{\sru}{\srv{u}}
\newcommand{\srw}{\srv{w}}
\newcommand{\sry}{\srv{y}}
\newcommand{\srvv}{\srv{v}}

% Scalar model prediction rv
\newcommand{\srpred}[1]{\hat{\mathrm{#1}}}
\newcommand{\spred}[1]{\hat{#1}}

\newcommand{\srpy}{{\srpred{y}}}
\newcommand{\srpredy}{\srpred{y}}
\newcommand{\spredy}{\spred{y}}

\newcommand{\zmapx}{\alpha}
\newcommand{\xmapz}{\zmapx^{-1}}

\newcommand{\dset}{\mathcal{D}}
\newcommand{\eset}{\mathcal{E}}

\newcommand{\ind}{{\perp\!\!\!\!\perp}}
\newcommand{\delete}[1]{}


\newcommand{\concept}[1]{\textsf{#1}\xspace}
\newcommand{\young}{\concept{Young}}
\newcommand{\gray}{\concept{Gray Hair}}
\newcommand{\gender}{\concept{Gender}}
\newcommand{\glasses}{\concept{Glasses}}
\newcommand{\makeup}{\concept{Makeup}}
\newcommand{\attractive}{\concept{Attractive}}
\newcommand{\smiling}{\concept{Smiling}}
\newcommand{\bignose}{\concept{Big Nose}}

\DeclareMathOperator{\dop}{do}

\DeclareMathOperator*{\argmax}{arg\,max}
\DeclareMathOperator*{\argmin}{arg\,min}

\usepackage{titlesec}
\titleformat{\paragraph}[runin]
  {\normalfont\bfseries} % format
  {}                    % label (empty to suppress number)
  {0pt}                 % sep
  {}
\titlespacing*{\paragraph}{0pt}{3.25ex plus 1ex minus .2ex}{1em}
 

% tikz node styles
% \tikzset{background/.style={draw=none}}

% \tikzset{background-s/.style= {draw=none,font={\footnotesize}}}

% \tikzset{unobserved/.style={thick, draw, circle, latent}}
% \tikzset{unobserved-s/.style= {thick, draw, circle, latent, minimum size=0.35cm, label position=right}}

% \tikzset{observed/.style={thick, draw, circle, obs}}
% \tikzset{observed-s/.style= {thick, draw, circle, obs, minimum size=0.35cm, font={\footnotesize}}}

% \tikzset{intervened/.style={thick, draw, circle, double, obs}}
 \tikzset{intervened-s/.style= {dot, thick, draw, circle, double, fill=black, minimum size=0.2cm, font={\footnotesize}}}

% \tikzset{n-unobserved/.style={thick, draw, circle, line width=0.6mm, latent}}
% \tikzset{n-unobserved-s/.style= {thick, draw, circle, line width=0.6mm, latent, minimum size=0.35cm, font={\footnotesize}}}

% \tikzset{n-observed/.style={thick, draw, circle, line width=0.6mm, obs}}
% \tikzset{n-observed-s/.style= {thick, draw, circle, line width=0.6mm, obs, minimum size=0.35cm, font={\footnotesize}}}

\usetikzlibrary{arrows,plotmarks,decorations.markings,trees,shapes,pgfplots.groupplots,automata,circuits}
 \tikzset{dot/.style = {circle, fill, minimum size=#1,inner sep=0pt, outer sep=0pt, fill, circle},dot/.default = 6pt}
 \tikzset{dot2/.style = {circle, fill, color=black!40,minimum size=6pt,inner sep=0pt, outer sep=0pt, fill, circle}}
 \tikzstyle{a}=[->,>=stealth,dashed]
 \tikzstyle{a2}=[->,>=stealth]
 \tikzstyle{nodo}=[ellipse,draw=black!100,fill=black!0,line width=.7pt,minimum width=1.2cm,minimum height=0.8cm,text width=1.2cm,text centered]
 \tikzstyle{nodo2}=[ellipse,draw=black!100,fill=black!10,line width=.7pt,minimum width=1.2cm,minimum height=0.8cm,text width=1.2cm,text centered]
 \tikzstyle{nodo3}=[ellipse,draw=black!100,fill=black!30,line width=.7pt,minimum width=1.2cm,minimum height=0.8cm,text width=1.2cm,text centered]
 \tikzstyle{arco}=[draw=black!80,line width=.7pt, postaction={decorate}, decoration={markings,mark=at position 1.0 with {\arrow[ draw=black!80,line width=.7pt]{>}}}]


\begin{document}
\onecolumn
\firstpage{1}

\title[Supplementary Material]{{\helveticaitalic{Supplementary Material}}}


\maketitle


\appendix
\renewcommand{\thesection}{Appendix \Alph{section}}

\section{}
\label{sec:FSCMdetails}

This section describes the details of the modelling of structural functions for the SCMs used for calculating the results presented in Section 5.2 of the main text, and assumes discrete variables.  

A PSCM $\langle\vru, \vrz, \mathcal{F}\rangle$ consistent with a given causal graph $\mathcal{G}$ is considered first. For each concept $\srz_i \in \vrz$ there is a function $f_i \in \mathcal{F}$ such that $f_i(\mathbf{pa}_i,\sru_i) = \srz_i$, where $\mathbf{pa}_i$ denotes the set of endogenous parents of variable $\srz_i$ in $\mathcal{G}$ and $\sru_i$ is the exogenous parent of $\srz_i$. Each function is defined as $f_i(\mathbf{pa}_i,\sru_i)  = f_{i, u_i}(\mathbf{pa}_i)= \srz_i$, such that a value $u \in \Omega_{\sru_i}$ indexes a distinct deterministic function $f_{i,u}: \Omega_{\mathbf{pa}_i} \rightarrow \Omega_{\srz_i}$. There are a total of $|\Omega_{\srz_i}|^{|\Omega_{\mathbf{pa}_i}|}$ possible functions. Thus, for a canonical PSCM it is the case that $|\Omega_{\sru_i}|=|\Omega_{\srz_i}|^{|\Omega_{\mathbf{pa}_i}|}$. A non-canonical PSCM is defined by selecting a subset of the canonical set of functions to be allowed indexed by the exogenous variable, based on domain knowledge. 

Given a dataset $\dset$, a PSCM will correspond to a credal network \citep{zaffalon2020structural, zaffalon2024efficient}, such that for each exogenous variable $\sru_i$, there is a set of probability distributions that are consistent with $\dset$, denoted $\mathcal{K}(\sru_i)$. Thus, the PSCM can be seen as a set of FSCMs as defined by the Cartesian product $\times_i \mathcal{K}(\sru_i)$. Intervals for counterfactuals are calculated bounding the query according to this set of FSCMs, and the method introduced in \citep{bjoru2024, bjoru2025ijar, bjoru2025semimarkovian} is applied for the interval calculations presented in Section 5.2 of the main text.


\begin{table}[t]
    \centering
    \caption{The structural function and exogenous distribution chosen for variable \gray. \vspace{2mm}}
    \begin{tabular}{ccc}
    \hline
        $u \in \Omega_{\sru_{\gray}}$ & $f_{\gray, u}(\gender, \young) = \gray$ & $p(u)$\\
        \hline
         $u_0$ & 0 & 0.774\\
         $u_1$ & $\gender \land \young$ & 0 \\
         $u_2$ & $\gender \land \neg\young$ & 0.151 \\
         $u_3$ & $\gender$ & 0 \\
         $u_4$ & $\neg\gender \land \young$ & 0 \\
         $u_5$ & $\young$ & 0 \\
         $u_6$ & $\gender \oplus \young$ & 0 \\
         $u_7$ & $\gender \lor \young$ & 0 \\
         $u_8$ & $\neg\gender \land \neg\young$ & 0 \\
         $u_9$ & $\gender \oplus \neg\young$ & 0 \\
         $u_{10}$ & $\neg \young$ & 0.071\\
         $u_{11}$ & $\gender \lor \neg\young$ & 0.003 \\
         $u_{12}$ & $\neg\gender$ & 0\\
         $u_{13}$ & $\neg\gender \lor \young$ & 0 \\
         $u_{14}$ & $\neg\gender \lor \neg\young$& 0  \\
         $u_{15}$ & 1 & 0.001 \\
    \hline
    \end{tabular}
    % \caption{The structural function and exogenous distribution chosen for variable \gray. }
    \label{tab:structuralfunctionex}
\end{table}

The FSCMs used for the examples are defined by designing a non-canonical PSCM such that the set $\times_i \mathcal{K}(\sru_i)$ contains exactly one distribution $p(\vru)$ consistent with the data $\dset$. This is exemplified by detailing the model component $\gender \rightarrow \gray \leftarrow \young$ from the graph shown in Figure 4 in the main text, and the structural function $f_{\gray}$. The size of the canonical domain of exogenous $\sru_{\gray}$ is given by $|\Omega_{\sru_{\gray}}|=2^{{2\cdot2}}$, i.e. there are 16 possible functions to consider. These are listed in Table \ref{tab:structuralfunctionex}. The functions corresponding to exogenous values $u$ for which $p(u) = 0$ are not permitted by the FSCM. The probability of the remaining functions are given by the data.

The model component $f_{\gray}, p(\sru_{\gray})$ defined in Table \ref{tab:structuralfunctionex} is designed based on simple assumptions, such as eliminating functions for which a person will have gray hair if young and not if old, while ensuring the restricted model fits the data. This approach is repeated for all the structural functions of the FSCMs used for the example results, and the resulting FSCMs should be interpreted as reasonable model suggestions given the data provided. For instance, the low number of gray haired individuals in the CelebA dataset is reflected in the exogenous distribution presented in Table \ref{tab:structuralfunctionex}, which suggest that 75\% of the population considered will never get gray hair, regardless of age and gender. For explanations more in line with common expectations about the occurrence of gray hair in the general population, an alternative approach relying more heavily on domain knowledge could rebalance the distribution $p(\sru_{\gray})$ accordingly.  


\bibliographystyle{plainnat}
\bibliography{references}


\end{document}
