# Supplementary material for: A framework for causal concept-based model explanations
Source: Front Artif Intell. 2026 Feb 11;8:1759000. doi: 10.3389/frai.2025.1759000 (PMC12933271; doi:10.3389/frai.2025.1759000)
Supplement: Supplementary file 1 [file Data_Sheet_1.zip › references.bib]

@inproceedings{lime,
author = {Ribeiro, Marco Tulio and Singh, Sameer and Guestrin, Carlos},
title = {``{W}hy Should {I} Trust You?'': {E}xplaining the Predictions of Any Classifier},
year = {2016},
_isbn = {9781450342322},
_publisher = {Association for Computing Machinery},
_address = {New York, NY, USA},
_url = {https://doi.org/10.1145/2939672.2939778},
doi = {10.1145/2939672.2939778},
_abstract = {Despite widespread adoption, machine learning models remain mostly black boxes. Understanding the reasons behind predictions is, however, quite important in assessing trust, which is fundamental if one plans to take action based on a prediction, or when choosing whether to deploy a new model. Such understanding also provides insights into the model, which can be used to transform an untrustworthy model or prediction into a trustworthy one.In this work, we propose LIME, a novel explanation technique that explains the predictions of any classifier in an interpretable and faithful manner, by learning an interpretable model locally varound the prediction. We also propose a method to explain models by presenting representative individual predictions and their explanations in a non-redundant way, framing the task as a submodular optimization problem. We demonstrate the flexibility of these methods by explaining different models for text (e.g. random forests) and image classification (e.g. neural networks). We show the utility of explanations via novel experiments, both simulated and with human subjects, on various scenarios that require trust: deciding if one should trust a prediction, choosing between models, improving an untrustworthy classifier, and identifying why a classifier should not be trusted.},
booktitle = {Proceedings of the ACM SIGKDD International Conference on Knowledge Discovery and Data Mining},
pages = {1135--1144},
_numpages = {10},
keywords = {black box classifier, explaining machine learning, interpretability, interpretable machine learning},
_location = {San Francisco, California, USA},
_series = {KDD '16}
}

@inproceedings{mothilal2021,
  title = {Towards Unifying Feature Attribution and Counterfactual Explanations: {D}ifferent Means to the Same End},
  booktitle = {Proceedings of the {AAAI}/{ACM} Conference on {AI}, Ethics, and Society},
  author = {Ramaravind K. Mothilal and Divyat Mahajan and Chenhao Tan and Amit Sharma},
  year = {2021},
  pages = {652--663},
  doi = {10.1145/3461702.3462597},
  abstract = {Feature attributions and counterfactual explanations are popular approaches to explain a ML model. The former assigns an importance score to each input feature, while the latter provides input examples with minimal changes to alter the model's predictions. To unify these approaches, we provide an interpretation based on the actual causality framework and present two key results in terms of their use. First, we present a method to generate feature attribution explanations from a set of counterfactual examples. These feature attributions convey how important a feature is to changing the classification outcome of a model, especially on whether a subset of features is necessary and/or sufficient for that change, which attribution-based methods are unable to provide. Second, we show how counterfactual examples can be used to evaluate the goodness of an attribution-based explanation in terms of its necessity and sufficiency. As a result, we highlight the complimentary of these two approaches. Our evaluation on three benchmark datasets - - Adult-Income, LendingClub, and German-Credit - - confirms the complimentary. Feature attribution methods like LIME and SHAP and counterfactual explanation methods like Wachter et al. and DiCE often do not agree on feature importance rankings. In addition, by restricting the features that can be modified for generating counterfactual examples, we find that the top-k features from LIME or SHAP are often neither necessary nor sufficient explanations of a model's prediction. Finally, we present a case study of different explanation methods on a real-world hospital triage problem. {\copyright} 2021 ACM.},
  keywords = {2,Causality-Pearl,Counterfactual,Data-X,Extrinsic,Feature attribution,Global,Local,Model-agnostic,Post-hoc,Tabular}
}


@inproceedings{galhotra2021,
  title = {Explaining Black-Box Algorithms Using Probabilistic Contrastive Counterfactuals},
  booktitle = {Proceedings of the {{ACM SIGMOD International Conference}} on Management of Data},
  author = {Sainyam Galhotra and Romila Pradhan and Babak Salimi},
  year = {2021},
  pages = {577--590},
  doi = {10.1145/3448016.3458455},
  abstract = {There has been a recent resurgence of interest in explainable artificial intelligence (XAI) that aims to reduce the opaqueness of AI-based decision-making systems, allowing humans to scrutinize and trust them. Prior work in this context has focused on the attribution of responsibility for an algorithm's decisions to its inputs wherein responsibility is typically approached as a purely associational concept. In this paper, we propose a principled causality-based approach for explaining black-box decision-making systems that addresses limitations of existing methods in XAI. At the core of our framework lies probabilistic contrastive counterfactuals, a concept that can be traced back to philosophical, cognitive, and social foundations of theories on how humans generate and select explanations. We show how such counterfactuals can quantify the direct and indirect influences of a variable on decisions made by an algorithm, and provide actionable recourse for individuals negatively affected by the algorithm's decision. Unlike prior work, our system, LEWIS: (1){$\sim$}can compute provably effective explanations and recourse at local, global and contextual levels; (2){$\sim$}is designed to work with users with varying levels of background knowledge of the underlying causal model; and (3){$\sim$}makes no assumptions about the internals of an algorithmic system except for the availability of its input-output data. We empirically evaluate LEWIS on four real-world datasets and show that it generates human-understandable explanations that improve upon state-of-the-art approaches in XAI, including the popular LIME and SHAP. Experiments on synthetic data further demonstrate the correctness of LEWIS's explanations and the scalability of its recourse algorithm. {\copyright} 2021 ACM.},
  keywords = {3,Causality-Pearl,Counterfactual,Extrinsic,Local/Global,Model-agnostic,Post-hoc,SCM,Tabular,World-Z}
}

@article{wang2021a,
  title = {Demonstration of Generating Explanations for Black-Box Algorithms Using {Lewis}},
  author = {Wang, Paul Y. and Galhotra, Sainyam and Pradhan, Romila and Salimi, Babak},
  year = {2021},
  journal = {Proceedings of the VLDB Endowment},
  volume = {14},
  number = {12},
  pages = {2787--2790},
  doi = {10.14778/3476311.3476345},
  abstract = {Explainable artificial intelligence (XAI) aims to reduce the opacity of AI-based decision-making systems, allowing humans to scrutinize and trust them. Unlike prior work that attributes the responsibility for an algorithm's decisions to its inputs as a purely associa-tional concept, we propose a principled causality-based approach for explaining black-box decision-making systems. We present the demonstration of Lewis, a system that generates explanations for black-box algorithms at the global, contextual, and local levels, and provides actionable recourse for individuals negatively affected by an algorithm's decision. Lewis makes no assumptions about the internals of the algorithm except for the availability of its input-output data. The explanations generated by Lewis are based on probabilistic contrastive counterfactuals, a concept that can be traced back to philosophical, cognitive, and social foundations of theories on how humans generate and select explanations. We describe the system layout of Lewis wherein an end-user specifies the underlying causal model and Lewis generates explanations for particular use-cases, compares them with explanations generated by state-of-the-art approaches in XAI, and provides actionable recourse when applicable. Lewis has been developed as open-source software; the code and the demonstration video are available at lewis-system.github.io. {\copyright} The authors.},
  keywords = {3,Algorithmic recourse,Causal graph,Causality-Pearl,Counterfactual,Feature attribution,Local/Global,Model-agnostic,Post-hoc,Surrogate model,World-Z}
}


@article{watson_2022a,
  title = {Local Explanations via Necessity and Sufficiency: {U}nifying Theory and Practice},
  author = {David S. Watson and Limor Gultchin and Ankur Taly and Luciano Floridi},
  year = {2022},
  journal = {Minds and Machines},
  volume = {32},
  number = {1},
  pages = {185--218},
  doi = {10.1007/s11023-022-09598-7},
  abstract = {Necessity and sufficiency are the building blocks of all successful explanations. Yet despite their importance, these notions have been conceptually underdeveloped and inconsistently applied in explainable artificial intelligence (XAI), a fast-growing research area that is so far lacking in firm theoretical foundations. In this article, an expanded version of a paper originally presented at the 37th Conference on Uncertainty in Artificial Intelligence (Watson et al., 2021), we attempt to fill this gap. Building on work in logic, probability, and causality, we establish the central role of necessity and sufficiency in XAI, unifying seemingly disparate methods in a single formal framework. We propose a novel formulation of these concepts, and demonstrate its advantages over leading alternatives. We present a sound and complete algorithm for computing explanatory factors with respect to a given context and set of agentive preferences, allowing users to identify necessary and sufficient conditions for desired outcomes at minimal cost. Experiments on real and simulated data confirm our method's competitive performance against state of the art XAI tools on a diverse array of tasks. {\copyright} 2022, The Author(s).}
}


@InProceedings{pawar24a,
  title = 	 {On the Impact of Neighbourhood Sampling to Satisfy Sufficiency and Necessity Criteria in Explainable {AI}},
  author =       {Pawar, Urja and Beder, Christian and O\textsc{\char13}Reilly, Ruairi and O\textsc{\char13}Shea, Donna},
  booktitle = 	 {Proceedings of the Conference on Causal Learning and Reasoning},
  pages = 	 {570--586},
  year = 	 {2024},
  _editor = 	 {Locatello, Francesco and Didelez, Vanessa},
  _volume = 	 {236},
  _series = 	 {Proceedings of Machine Learning Research},
  _month = 	 {01--03 Apr},
  _publisher =    {PMLR},
  _pdf = 	 {https://proceedings.mlr.press/v236/pawar24a/pawar24a.pdf},
  url = 	 {https://proceedings.mlr.press/v236/pawar24a.html},
  abstract = 	 {In the context of Machine Learning(ML) and Artificial Intelligence (AI), the concepts of sufficiency and necessity of features offer nuanced perspectives on the cause-and-effect relationships underlying a model’s outputs. These concepts are, therefore, essential in Explainable AI (XAI) as they can provide a more holistic understanding of a “black-box" AI model. Addressing this need, our study explored the relationships between the XAI’s explanations and the sufficiency and necessity of features in data. This is achieved by emphasising the impact of neighbourhoods, which are central in generating explanations. By analysing a diverse set of neighbourhoods, we highlighted how they influence the alignment between the feature rankings by XAI and the measures of sufficiency and necessity. This work offers two contributions. First, it provides a comprehensive discussion on how XAI frameworks relate to sufficiency and necessity with respect to their operating neighbourhoods; and second, it empirically demonstrates the effectiveness of these neighbourhoods in conveying the sufficiency and necessity of features by the XAI frameworks.}
}


@INPROCEEDINGS{he2015deepresiduallearningimage,
      title={Deep Residual Learning for Image Recognition}, 
      author={Kaiming He and Xiangyu Zhang and Shaoqing Ren and Jian Sun},
  booktitle={Proceedings of the IEEE Conference on Computer Vision and Pattern Recognition}, 
  year={2016},
  pages={770--778},
  doi={10.1109/CVPR.2016.90}}
}

@inproceedings{liu2015faceattributes,
  title = {Deep Learning Face Attributes in the Wild},
  author = {Liu, Ziwei and Luo, Ping and Wang, Xiaogang and Tang, Xiaoou},
  booktitle = {Proceedings of International Conference on Computer Vision (ICCV)},
  _month = {December},
  year = {2015} 
}

@INPROCEEDINGS{choi2018starganunifiedgenerativeadversarial,
  author={Yunjey Choi and Minje Choi and Munyoung Kim and Jung-Woo Ha and Sunghun Kim and Jaegul Choo},
  title={{StarGAN}: {U}nified Generative Adversarial Networks for Multi-Domain Image-to-Image Translation}, 
  booktitle={Proceedings of the IEEE/CVF Conference on Computer Vision and Pattern Recognition}, 
  year={2018},
  pages={8789--8797},
  doi={10.1109/CVPR.2018.00916}
}


@misc{bjoru2025,
      title={Causal Post-Hoc {XAI}: Categorisation and Systematic Literature Review [{M}anuscript submitted for publication]}, 
      author={{Bj{\o}ru}, Anna Rodum and Langseth, Helge and Strümke, Inga and Bach, Kerstin},
      year={2025},
    url = {https://drive.google.com/file/d/1NRqQsbBnkrHEGoM4iUxZh5Y06dfGdbSZ/view?usp=sharing},
}


@inproceedings{Adebayo18,
author = {Adebayo, Julius and Gilmer, Justin and Muelly, Michael and Goodfellow, Ian and Hardt, Moritz and Kim, Been},
title = {Sanity checks for saliency maps},
year = {2018},
booktitle = {Proceedings of the International Conference on Neural Information Processing Systems},
pages = {9525--9536},
_series = {NeurIPS'18}
}


@misc{jacobgilpytorchcam,
  title={{PyTorch} library for {CAM} methods},
  author={Jacob Gildenblat},
  year={2021},
  publisher={GitHub},
  howpublished={\url{https://github.com/jacobgil/pytorch-grad-cam}},
}

@INPROCEEDINGS{SelvarajuGradCAM17,
  author={Selvaraju, Ramprasaath R. and Cogswell, Michael and Das, Abhishek and Vedantam, Ramakrishna and Parikh, Devi and Batra, Dhruv},
  booktitle={Proceedings of the {IEEE} International Conference on Computer Vision}, 
  title={{Grad-CAM:} {V}isual Explanations from Deep Networks via Gradient-Based Localization}, 
  year={2017},
  volume={},
  number={},
  pages={618--626},
  keywords={Visualization;Cats;Dogs;Computer architecture;Knowledge discovery},
  doi={10.1109/ICCV.2017.74}}


@article{
    poeta2023,
    title={Concept-based Explainable Artificial Intelligence: A Survey}, 
      author={Eleonora Poeta and Gabriele Ciravegna and Eliana Pastor and Tania Cerquitelli and Elena Baralis},
      year={2025},
doi = {10.1145/3774643},
note = {Accepted for publication},
journal = {ACM Computing Surveys},
}

@article{miller19,
title = {Explanation in artificial intelligence: Insights from the social sciences},
journal = {Artificial Intelligence},
volume = {267},
pages = {1--38},
year = {2019},
_issn = {0004-3702},
doi = {10.1016/j.artint.2018.07.007},
author = {Tim Miller},
keywords = {Explanation, Explainability, Interpretability, Explainable AI, Transparency},
}

@article{holzinger2019,
author = {Holzinger, Andreas and Langs, Georg and Denk, Helmut and Zatloukal, Kurt and Müller, Heimo},
year = {2019},
_month = {07},
pages = {e1312},
title = {Causability and explainabilty of artificial intelligence in medicine},
volume = {9},
journal = {Wiley Interdisciplinary Reviews: Data Mining and Knowledge Discovery},
doi = {10.1002/widm.1312}
}

@inproceedings{jacovi2020,
author = {Jacovi, Alon and Goldberg, Yoav},
year = {2020},
_month = {01},
pages = {4198--4205},
title = {Towards Faithfully Interpretable {NLP} Systems: {H}ow Should We Define and Evaluate Faithfulness?},
doi = {10.18653/v1/2020.acl-main.386},
booktitle={Proceedings of the Annual Meeting of the Association for Computational Linguistics},
}


@article{barredoarrieta2020,
title = {Explainable Artificial Intelligence ({XAI}): Concepts, taxonomies, opportunities and challenges toward responsible {AI}},
journal = {Information Fusion},
volume = {58},
pages = {82--115},
year = {2020},
_issn = {1566-2535},
doi = {10.1016/j.inffus.2019.12.012},
_url = {https://www.sciencedirect.com/science/article/pii/S1566253519308103},
author = {Alejandro {Barredo Arrieta} and Natalia Díaz-Rodríguez and Javier {Del Ser} and Adrien Bennetot and Siham Tabik and Alberto Barbado and Salvador Garcia and Sergio Gil-Lopez and Daniel Molina and Richard Benjamins and Raja Chatila and Francisco Herrera},

}

@article{Goodman_Flaxman_2017, 
title={European Union Regulations on Algorithmic Decision-Making and a “Right to Explanation”},
volume={38}, 
_url={https://ojs.aaai.org/aimagazine/index.php/aimagazine/article/view/2741}, 
DOI={10.1609/aimag.v38i3.2741}, 
abstractNote={We summarize the potential impact that the European Union’s new General Data Protection Regulation will have on the routine use of machine learning algorithms. Slated to take effect as law across the EU in 2018, it will restrict automated individual decision-making (that is, algorithms that make decisions based on user-level predictors) which “significantly affect” users. The law will also effectively create a “right to explanation,” whereby a user can ask for an explanation of an algorithmic decision that was made about them. We argue that while this law will pose large challenges for industry, it highlights opportunities for computer scientists to take the lead in designing algorithms and evaluation frameworks which avoid discrimination and enable explanation.}, 
number={3}, 
journal={AI Magazine}, 
author={Goodman, Bryce and Flaxman, Seth}, 
year={2017}, 
_month={Oct.}, 
pages={50--57} }


@inproceedings{gerlings2021,
author = {Gerlings, Julie and Shollo, Arisa and Constantiou, Ioanna},
year = {2021},
_month = {01},
pages = {},
  booktitle={Proceedings of the Hawaii International Conference on System Sciences},
title = {Reviewing the Need for Explainable Artificial Intelligence {(xAI)}},
doi = {10.24251/HICSS.2021.156}
}

@book{pearl09,
    author = {Pearl, Judea},
    title = {Causality},
    year = {2009},
    isbn10 = {052189560X},
    publisher = {Cambridge University Press},
    address = {Cambridge, UK},
    edition = {2nd},
    doi = {10.1017/CBO9780511803161},
    subtitle = {Models, Reasoning, and Inference},
    }

@article{galles97,
    title = {Axioms of causal relevance},
    journal = {Artificial Intelligence},
    volume = {97},
    number = {1},
    pages = {9--43},
    year = {1997},
    _issn = {0004-3702},
    doi = {10.1016/S0004-3702(97)00047-7},
    author = {David Galles and Judea Pearl},
}

@inproceedings{avin2005identifiability,
  title={Identifiability of path-specific effects},
  author={Avin, Chen and Shpitser, Ilya and Pearl, Judea},
  booktitle={Proceedings of the International Joint Conference on Artificial Intelligence},
  pages={357--363},
  year={2005}
}

@inproceedings{zaffalon2020structural,
  title={Structural causal models are (solvable by) credal networks},
  author={Zaffalon, Marco and Antonucci, Alessandro and Caba{\~n}as, Rafael},
  booktitle={International Conference on Probabilistic Graphical Models},
  pages={581--592},
  year={2020},
  organization={PMLR}
}

@article{zaffalon2024efficient,
  title={Efficient computation of counterfactual bounds},
  author={Zaffalon, Marco and Antonucci, Alessandro and Caba{\~n}as, Rafael and Huber, David and Azzimonti, Dario},
  journal={International Journal of Approximate Reasoning},
  pages={109111},
  year={2024},
  volume=171,
  _publisher={Elsevier},
doi={10.1016/j.ijar.2023.109111},
}

@article{wachter18,
  number = {2},
  journal = {Harvard Journal of Law and Technology},
  pages = {841--887},
  publisher = {Harvard Law School},
  title = {Counterfactual explanations without opening the black box: {A}utomated decisions and the {GDPR}},
  volume = {31},
  author = {Sandra Wachter and Brent Mittelstadt and Chris Russell},
  year = {2018},
  doi={10.2139/ssrn.3063289},
}

@inproceedings{lundberg17, 
    author = {Lundberg, Scott M. and Lee, Su-In}, 
    title = {A unified approach to interpreting model predictions}, 
    year = {2017}, 
    _isbn = {9781510860964}, 
    _publisher = {Curran Associates Inc.}, 
    _address = {Red Hook, NY, USA}, 
    booktitle = {Proceedings of the International Conference on Neural Information Processing Systems}, 
    pages = {4768--4777}, 
    _numpages = {10}, 
    _location = {Long Beach, California, USA}, 
    _series = {NIPS'17} 
}


@article{angelov21,
author = {Angelov, Plamen P. and Soares, Eduardo A. and Jiang, Richard and Arnold, Nicholas I. and Atkinson, Peter M.},
title = {Explainable artificial intelligence: An analytical review},
journal = {WIREs Data Mining and Knowledge Discovery},
volume = {11},
number = {5},
pages = {e1424},
keywords = {black-box models, deep learning, explainable AI, machine learning, prototype-based models, surrogate models},
doi = {10.1002/widm.1424},
_url = {https://wires.onlinelibrary.wiley.com/doi/abs/10.1002/widm.1424},
eprint = {https://wires.onlinelibrary.wiley.com/doi/pdf/10.1002/widm.1424},
abstract = {Abstract This paper provides a brief analytical review of the current state-of-the-art in relation to the explainability of artificial intelligence in the context of recent advances in machine learning and deep learning. The paper starts with a brief historical introduction and a taxonomy, and formulates the main challenges in terms of explainability building on the recently formulated National Institute of Standards four principles of explainability. Recently published methods related to the topic are then critically reviewed and analyzed. Finally, future directions for research are suggested. This article is categorized under: Technologies > Artificial Intelligence Fundamental Concepts of Data and Knowledge > Explainable AI},
year = {2021}
}


@inproceedings{parafita19,
	title = {Explaining visual models by causal attribution},
	doi = {10.1109/ICCVW.2019.00512},
	booktitle = {Proceedings of the International Conference  on Computer Vision Workshop}, 
	author = {Parafita, {{\'A}lvaro} and Vitrià, Jordi},
	year = {2019},
	keywords = {3, Causality-Pearl, Counterfactual, Extrinsic, Image, Local, Model-agnostic, Post-hoc, SCM, Seed paper, World-Z},
	pages = {4167--4175},
}


@inproceedings{dash22,
	title = {Evaluating and Mitigating Bias  in Image Classifiers: {A} Causal Perspective Using Counterfactuals},
	doi = {10.1109/WACV51458.2022.00393},
	booktitle = {Proceedings of the {IEEE}/{CVF} Winter Conference on Applications of Computer Vision},
	author = {Saloni Dash and Vineeth N. Balasubramanian and Amit Sharma},
	year = {2022},
	keywords = {3, Causality-Pearl, Counterfactual, Extrinsic, Feature attribution, Global, Image, Local, Model-agnostic, Post-hoc, SCM, Seed paper, World-Z},
	pages = {3879--3888},
}

@article{komanduri2024,
	title = {Causal Diffusion Autoencoders: {T}oward Counterfactual Generation via Diffusion Probabilistic Models},
	volume = {392},
	doi = {10.3233/FAIA240780},
	journal = {Frontiers in Artificial Intelligence and Applications},
	author = {Komanduri, Aneesh and Zhao, Chen and Chen, Feng and Wu, Xintao},
	year = {2024},
	keywords = {3, scope\_local, type\_contrast, vocabulary\_data, database\_true, data\_image, generation\_world, model\_scm, vocabulary\_world, concept\_true, graph\_known},
	pages = {2516--2523},
}

@article{taylor-melanson2024,
	title = {Causal generative explainers using counterfactual inference: a case study on the {Morpho}-{MNIST} dataset},
	volume = {27},
	_issn = {14337541},
	doi = {10.1007/s10044-024-01306-8},
	language = {English},
	number = {3},
	journal = {Pattern Analysis and Applications},
	author = {Taylor-Melanson, Will and Sadeghi, Zahra and Matwin, Stan},
	year = {2024},
	keywords = {3, scope\_local, type\_contrast, vocabulary\_data, database\_true, type\_feature\_attribution, data\_image, generation\_world, model\_scm, vocabulary\_world, concept\_true, graph\_known},
}


@inproceedings{beckers22,
	title = {Causal Explanations and {XAI}},
	language = {en},
	booktitle = {Proceedings of the First Conference on Causal Learning and Reasoning},
	_publisher = {PMLR},
    _address = {Eureka, CA, USA},
	author = {Beckers, Sander},
	month = jun,
	year = {2022},
	note = {ISSN: 2640-3498},
	pages = {90--109},
}


@article{Ankan2024,
  author  = {Ankur Ankan and Johannes Textor},
  title   = {pgmpy: A {P}ython Toolkit for {B}ayesian Networks},
  journal = {Journal of Machine Learning Research},
  year    = {2024},
  volume  = {25},
  number  = {265},
  pages   = {1--8},
  url     = {http://jmlr.org/papers/v25/23-0487.html}
}

@InProceedings{bjoru2024,
  title = 	 {A Divide and Conquer Approach for Solving Structural Causal Models},
  author =       {Anna Rodum {Bj{\o}ru} and Rafael {Caba\~{n}as} and Helge Langseth and Antonio {Salmer\'{o}n}},
  booktitle = 	 {Proceedings of The 12th International Conference on Probabilistic Graphical Models},
  pages = 	 {348--360},
  year = 	 {2024},
  editor = 	 {Kwisthout, Johan and Renooij, Silja},
  volume = 	 {246},
  series = 	 {Proceedings of Machine Learning Research}
}

@article{bjoru2025ijar,
  title = 	 {Divide and conquer for causal computation},
  author =       {Anna Rodum {Bj{\o}ru} and Rafael {Caba\~{n}as} and Helge Langseth and Antonio {Salmer\'{o}n}},
  journal={International Journal of Approximate Reasoning},
  note = 	 {Paper no.\ 109520},
   volume={186},
  year = 	 {2025},
}

@inproceedings{kim2018interpretability,
  title={Interpretability beyond feature attribution: Quantitative testing with concept activation vectors ({TCAV})},
  author={Kim, Been and Wattenberg, Martin and Gilmer, Justin and Cai, Carrie and Wexler, James and Viegas, Fernanda and others},
  booktitle={International conference on machine learning},
  pages={2668--2677},
  year={2018},
  organization={PMLR}
}

@article{cunningham2023sparse,
  title={Sparse autoencoders find highly interpretable features in language models},
  author={Cunningham, Hoagy and Ewart, Aidan and Riggs, Logan and Huben, Robert and Sharkey, Lee},
  journal={arXiv preprint arXiv:2309.08600},
  year={2023}
}

@misc{bjoru2025semimarkovian,
      title={Causal computations in Semi Markovian Structural Causal Models using divide and conquer}, 
      author={Anna Rodum {Bj{\o}ru} and Rafael {Caba\~{n}as} and Helge Langseth and Antonio {Salmer\'{o}n}},
      year={2025},
      eprint={2511.13852},
      archivePrefix={arXiv},
      primaryClass={cs.AI},
      url={https://arxiv.org/abs/2511.13852}, 
}

@misc{cabanas2025bcause,
    title={{BCAUSE}: A {P}ython package for causal and counterfactual reasoning using probabilistic graphical models},
    author={Rafael {Caba\~{n}as}},
    url={https://github.com/PGM-Lab/bcause},
    year=2025,

}

@article{gunning2019,
author = {Gunning, David and Aha, David W.},
title = {{DARPA}'s Explainable Artificial Intelligence Program},
journal = {AI Magazine},
volume = {40},
number = {2},
pages = {44-58},
doi = {https://doi.org/10.1609/aimag.v40i2.2850},
_url = {https://onlinelibrary.wiley.com/doi/abs/10.1609/aimag.v40i2.2850},
eprint = {https://onlinelibrary.wiley.com/doi/pdf/10.1609/aimag.v40i2.2850},
abstract = {Dramatic success in machine learning has led to a new wave of AI applications (for example, transportation, security, medicine, finance, defense) that offer tremendous benefits but cannot explain their decisions and actions to human users. DARPA's explainable artificial intelligence (XAI) program endeavors to create AI systems whose learned models and decisions can be understood and appropriately trusted by end users. Realizing this goal requires methods for learning more explainable models, designing effective explanation interfaces, and understanding the psychologic requirements for effective explanations. The XAI developer teams are addressing the first two challenges by creating ML techniques and developing principles, strategies, and human-computer interaction techniques for generating effective explanations. Another XAI team is addressing the third challenge by summarizing, extending, and applying psychologic theories of explanation to help the XAI evaluator define a suitable evaluation framework, which the developer teams will use to test their systems. The XAI teams completed the first of this 4-year program in May 2018. In a series of ongoing evaluations, the developer teams are assessing how well their XAM systems' explanations improve user understanding, user trust, and user task performance.},
year = {2019}
}
